# Supplementary material for: Trends in prevalence, mortality, and morbidity associated with high systolic blood pressure in Brazil from 1990 to 2017: estimates from the “Global Burden of Disease 2017” (GBD 2017) study
Source: Popul Health Metr. 2020 Sep 30;18(Suppl 1):17. doi: 10.1186/s12963-020-00218-z (PMC7526365; doi:10.1186/s12963-020-00218-z)
Supplement: Supplementary file 1 — Additional file 1. Global standard population distribution utilized by the Global Burden of Disease 2017 study. [file 12963_2020_218_MOESM1_ESM.xlsx]

## Sheet: GBD_standard_population_GBD2017
Age Group ID	Age Group Weight	Age Group Name
2	0.000408021	Early Neonatal
3	0.00121276	Late Neonatal
4	0.0191616	Post Neonatal
5	0.0810245	1 to 4
6	0.0967733	5 to 9
7	0.0895261	10 to 14
8	0.0838286	15 to 19
9	0.0801708	20 to 24
10	0.0777873	25 to 29
11	0.0733159	30 to 34
12	0.0677595	35 to 39
13	0.0608903	40 to 44
14	0.0546581	45 to 49
15	0.0487362	50 to 54
16	0.0425164	55 to 59
17	0.0359617	60 to 64
18	0.029149	65 to 69
19	0.0213028	70 to 74
20	0.0160833	75 to 79
21	0.0197338	80 plus
28	0.0207824	<1 year
30	0.0107842	80 to 84
31	0.00603162	85 to 89
32	0.00234261	90 to 94
235	0.000575352	95 plus
