# Supplementary material for: Trends in prevalence, mortality, and morbidity associated with high systolic blood pressure in Brazil from 1990 to 2017: estimates from the “Global Burden of Disease 2017” (GBD 2017) study
Source: Popul Health Metr. 2020 Sep 30;18(Suppl 1):17. doi: 10.1186/s12963-020-00218-z (PMC7526365; doi:10.1186/s12963-020-00218-z)
Supplement: Supplementary file 2 — Additional file 2: Table S3. All age deaths and DALYs in 1990 and 2017 and percent change of deaths and age-standardized death rates, DALYs, and age-standardized DALY attributable to high blood pressure, for cardiovascular diseases (total) and for each level 2 cardiovascular disease for both sexes (A), men (B), and women (C), in Brazil. [file 12963_2020_218_MOESM2_ESM.xlsx]

## Sheet: CVD_Table_4
	All-age deaths and DALYs in 1990 and 2017 and percent change of deaths and age-standardized death rayes, DALYs and age-standardised DALY attributable to HIGH BLOOD PRESSURE, for Cardiovascular disease (total) and for each LEVEL 2 cardiovascular disease for both sexes
		DALYs									Deaths									DALYs									Deaths									DALYs									Deaths
		Numbers																		Crude Rates (per 100,000)																		Age-standardized rates
		Both Sexes			Males			Females			Both Sexes			Males			Females			Both Sexes			Males			Females			Both Sexes			Males			Females			Both Sexes			Males			Females			Both Sexes
level		1990	2017	Percent Change	1990	2017	Percent Change	1990	2017	Percent Change	1990	2017	Percent Change	1990	2017	Percent Change	1990	2017	Percent Change	1990	2017	Percent Change	1990	2017	Percent Change	1990	2017	Percent Change	1990	2017	Percent Change	1990	2017	Percent Change	1990	2017	Percent Change	1990	2017	Percent Change	1990	2017	Percent Change	1990	2017	Percent Change	1990	2017	Percent Change
2	Cardiovascular diseases	3,473,460 (3,120,588 to 3,814,080)	4,604,975 (4,166,341 to 5,032,609)	-45.3 (-46.6 to -43.8)	2,055,053 (1,855,528 to 2,251,926)	2,676,168 (2,427,662 to 2,911,767)	-43.3 (-44.8 to -41.7)	1,418,407 (1,261,628 to 1,571,824)	1,928,807 (1,734,951 to 2,127,607)	-47.1 (-48.7 to -45.2)	142,863 (128,567 to 156,533)	208,759 (188,284 to 229,366)	-47.2 (-48.4 to -45.7)	78,588 (70,667 to 85,840)	111,632 (101,183 to 121,993)	-44.1 (-45.5 to -42.5)	64,275 (57,341 to 71,220)	97,127 (86,698 to 107,942)	-49.9 (-51.4 to -47.8)	4506.6 (4415.8 to 4597.5)	4002.5 (3880.4 to 4125.5)	-11.2 (-12.9 to -9.5)	5268.3 (5162.5 to 5378.2)	4642.9 (4508.8 to 4774.4)	-11.9 (-13.6 to -10.1)	3761.8 (3673.3 to 3855.5)	3390.4 (3265.2 to 3517)	-9.9 (-12.2 to -7.8)	178.7 (176.9 to 180.5)	183.3 (181.2 to 185.4)	2.6 (1.4 to 4)	197.7 (195.1 to 200.4)	197.3 (194.1 to 200.4)	-0.2 (-1.8 to 1.5)	160.1 (158.3 to 162)	169.9 (167.2 to 173)	6.1 (4.1 to 8.2)	6907.5 (6783.2 to 7039.7)	3735 (3621.2 to 3849)	-45.9 (-47 to -44.9)	8334.9 (8182.1 to 8494.2)	4624.4 (4489.3 to 4755.4)	-44.5 (-45.6 to -43.5)	5610.5 (5492.3 to 5739.9)	2975 (2863.7 to 3087.3)	-47 (-48.3 to -45.8)	341.8 (338.7 to 345.2)	178 (175.9 to 180)	-47.9 (-48.5 to -47.2)
3	Rheumatic heart disease	26,493 (16,612 to 40,298)	36,677 (24,145 to 57,361)	-31 (-36.3 to -25.4)	13,631 (8,528 to 20,085)	17,731 (11,579 to 26,199)	-33.1 (-39.1 to -26.8)	12,862 (8,085 to 19,783)	18,946 (12,422 to 30,049)	-29.2 (-35.3 to -22.7)	542 (376 to 803)	696 (479 to 1,051)	-44.3 (-47.7 to -40.5)	270 (187 to 394)	308 (215 to 453)	-48.9 (-52.2 to -45.6)	272 (184 to 409)	388 (256 to 605)	-40.2 (-45.1 to -34.5)	109.3 (97 to 124.6)	76.5 (63.3 to 93.7)	-30 (-36.3 to -23.9)	100.5 (89.1 to 114.7)	66.4 (54.9 to 81.9)	-33.9 (-40.3 to -27.7)	118 (104.1 to 134.8)	86.1 (71 to 105.7)	-27.1 (-33.9 to -20.4)	1.8 (1.7 to 1.8)	1.3 (1.2 to 1.3)	-28.5 (-31.7 to -24.3)	1.7 (1.6 to 1.7)	1.1 (1 to 1.1)	-34.9 (-38.6 to -30.6)	1.9 (1.8 to 2)	1.4 (1.4 to 1.5)	-23.3 (-28.3 to -16.3)	118.9 (106.1 to 134.7)	71.2 (59 to 87.2)	-40.1 (-45.4 to -34.6)	110.9 (99.4 to 125.6)	63.2 (52.5 to 77.6)	-43 (-48.4 to -37.5)	126.9 (112.7 to 144.2)	78.8 (64.8 to 97.2)	-37.9 (-44 to -31.9)	2.4 (2.3 to 2.5)	1.2 (1.1 to 1.2)	-50.3 (-52.4 to -47.5)
3	Ischemic heart disease	1,604,578 (1,377,674 to 1,824,022)	2,075,388 (1,793,565 to 2,350,681)	-47.6 (-49.2 to -45.9)	1,014,128 (870,209 to 1,145,853)	1,314,112 (1,136,717 to 1,487,182)	-44.4 (-46.7 to -42.2)	590,451 (503,555 to 676,888)	761,276 (646,885 to 871,283)	-51.5 (-53.5 to -49.3)	69,774 (59,140 to 80,895)	96,521 (81,264 to 112,266)	-51.3 (-52.8 to -49.5)	39,753 (34,019 to 45,412)	54,782 (46,954 to 62,744)	-47 (-49.2 to -44.9)	30,021 (25,021 to 35,403)	41,739 (33,960 to 49,529)	-55.4 (-57.3 to -53.4)	1980.7 (1937.1 to 2030)	1736.6 (1689.8 to 1779.3)	-12.3 (-14.9 to -9.8)	2489.8 (2427.6 to 2560.4)	2194.7 (2112.1 to 2258.1)	-11.9 (-15.7 to -9)	1482.7 (1440.2 to 1529.1)	1298.7 (1250 to 1340.2)	-12.4 (-15.6 to -8.8)	86.3 (84.7 to 88.1)	83 (80.9 to 84.7)	-3.9 (-6.4 to -1.3)	98.9 (96.6 to 101.3)	94.5 (90.7 to 97)	-4.4 (-8.2 to -1.5)	74.1 (72.3 to 76)	72 (69.6 to 74.4)	-2.8 (-6.2 to 0.9)	3159.1 (3091.6 to 3233.5)	1602.4 (1559.2 to 1641.9)	-49.3 (-50.7 to -47.8)	4045.8 (3946.6 to 4154.3)	2153.3 (2067.2 to 2215.9)	-46.8 (-49 to -45.1)	2347.9 (2283.8 to 2417.6)	1127 (1084.3 to 1163)	-52 (-53.7 to -50.1)	169.1 (165.8 to 172.5)	80 (77.9 to 81.7)	-52.7 (-53.9 to -51.4)
3	Stroke	1,333,818 (1,137,142 to 1,503,483)	1,489,434 (1,278,174 to 1,669,947)	-53.1 (-54.6 to -51.5)	756,841 (645,965 to 850,036)	811,546 (698,262 to 905,381)	-52.6 (-54.5 to -50.4)	576,977 (489,263 to 658,620)	677,888 (579,085 to 768,070)	-53.1 (-55 to -51.2)	52,528 (45,227 to 59,607)	66,268 (56,144 to 75,858)	-53 (-54.5 to -51.6)	28,474 (24,536 to 32,122)	34,529 (29,465 to 39,084)	-50.9 (-52.8 to -48.9)	24,054 (20,489 to 27,499)	31,739 (26,661 to 36,853)	-54.4 (-56.6 to -52.4)	1638.6 (1601.9 to 1675.6)	1225 (1185.3 to 1267.6)	-25.2 (-27.2 to -23.1)	1814.8 (1761.9 to 1869.6)	1319.5 (1275.2 to 1367.3)	-27.3 (-29.6 to -24.7)	1466.3 (1419.5 to 1509.1)	1134.6 (1085.5 to 1185.3)	-22.6 (-25.6 to -20)	65 (63.8 to 66.1)	58 (56.6 to 59.2)	-10.8 (-13 to -8.8)	69.8 (68.1 to 71.6)	60.2 (58.5 to 62)	-13.7 (-16.2 to -11.1)	60.3 (58.7 to 61.7)	55.8 (53.7 to 57.8)	-7.4 (-10.8 to -4)	2511.9 (2457.3 to 2567.6)	1145.3 (1107.8 to 1185.3)	-54.4 (-55.5 to -53.2)	2901.8 (2824.3 to 2983.3)	1334.5 (1289.5 to 1381.5)	-54 (-55.4 to -52.5)	2162.9 (2095.1 to 2225.5)	990.7 (947.7 to 1034.7)	-54.2 (-55.9 to -52.7)	122.9 (120.6 to 125)	56.6 (55.2 to 57.8)	-54 (-55.1 to -53)
4	Ischemic stroke	377,751 (306,214 to 440,905)	439,288 (347,281 to 522,607)	-55 (-57 to -52.9)	210,513 (170,046 to 245,141)	238,150 (191,733 to 278,193)	-53 (-55.7 to -50.5)	167,238 (132,918 to 197,614)	201,138 (155,845 to 243,504)	-56.4 (-59 to -53.9)	18,190 (14,228 to 22,015)	22,510 (17,283 to 28,165)	-58.3 (-59.9 to -56.8)	9,442 (7,486 to 11,370)	11,343 (8,895 to 13,877)	-55 (-57.2 to -52.9)	8,748 (6,752 to 10,678)	11,168 (8,338 to 14,357)	-60.9 (-63.2 to -58.9)	489.8 (471.5 to 508.9)	399.7 (375.2 to 425.1)	-18.4 (-21.8 to -15.1)	541.4 (520.1 to 565.3)	429.6 (404.9 to 455.5)	-20.6 (-25 to -17)	439.5 (418.8 to 460.3)	371.1 (343.5 to 400.1)	-15.5 (-20.3 to -11.3)	24.8 (24.2 to 25.4)	22.4 (21.7 to 23)	-9.6 (-12.6 to -6.8)	25.7 (25 to 26.6)	22.5 (21.6 to 23.3)	-12.5 (-16.6 to -8.9)	23.9 (23 to 24.6)	22.3 (21.1 to 23.2)	-6.6 (-11.6 to -2.3)	871.4 (841.1 to 902.4)	387.3 (363.8 to 411.5)	-55.6 (-57.3 to -53.8)	1011 (973.7 to 1050.4)	463.4 (436.9 to 490.2)	-54.2 (-56.5 to -52.2)	747.7 (713.7 to 780.1)	326.3 (302.2 to 351.8)	-56.4 (-58.8 to -54.1)	54.8 (53.6 to 55.9)	22.6 (21.9 to 23.2)	-58.7 (-60 to -57.4)
4	Intracerebral hemorrhage	777,508 (638,657 to 894,657)	804,785 (677,224 to 921,442)	-55.5 (-57.4 to -53.4)	464,202 (381,564 to 532,523)	467,731 (394,527 to 533,177)	-54.6 (-57.2 to -52.1)	313,306 (257,003 to 366,691)	337,054 (277,837 to 391,416)	-55.9 (-58.4 to -53.5)	29,117 (24,032 to 33,741)	35,633 (28,804 to 42,023)	-52 (-53.9 to -50.2)	16,674 (13,785 to 19,229)	19,679 (16,305 to 22,837)	-50.3 (-52.7 to -47.9)	12,443 (10,140 to 14,536)	15,953 (12,577 to 19,165)	-53.2 (-55.9 to -50.7)	893 (872.1 to 919.4)	626.5 (608.5 to 645.9)	-29.9 (-32.3 to -27.7)	1042.8 (1008.5 to 1093)	721.4 (695.9 to 745.7)	-30.8 (-34.2 to -27.8)	746.6 (722 to 774)	535.7 (512.6 to 559.7)	-28.2 (-31.8 to -24.9)	33.6 (32.9 to 34.4)	29 (28.3 to 29.9)	-13.6 (-16.2 to -11.1)	38.2 (37.1 to 39.6)	32.1 (31 to 33.2)	-16.1 (-19.4 to -13.1)	29.1 (28.1 to 30.1)	26.1 (25.1 to 27.4)	-10.2 (-14.7 to -5.8)	1322.1 (1291.8 to 1358.2)	576.9 (560.7 to 594.9)	-56.4 (-57.8 to -55.1)	1601 (1552.2 to 1665.3)	709.9 (684.6 to 733.7)	-55.7 (-57.5 to -53.9)	1070.2 (1035.3 to 1106.6)	465.2 (445 to 485.9)	-56.5 (-58.7 to -54.5)	58.6 (57.3 to 59.9)	27.9 (27.1 to 28.7)	-52.4 (-53.8 to -51.1)
4	Subarachnoid hemorrhage	178,559 (141,740 to 212,206)	245,361 (199,640 to 287,157)	-36.8 (-40.7 to -29.8)	82,126 (61,233 to 97,361)	105,665 (87,671 to 125,004)	-38.2 (-43.2 to -22.3)	96,434 (76,530 to 117,015)	139,696 (112,081 to 165,815)	-35.7 (-40.4 to -31.1)	5,221 (4,239 to 6,147)	8,125 (6,808 to 9,432)	-33.4 (-37.7 to -27.7)	2,358 (1,839 to 2,778)	3,507 (2,893 to 4,136)	-32.6 (-37.9 to -22.5)	2,863 (2,313 to 3,424)	4,618 (3,737 to 5,475)	-33.9 (-38.7 to -28.8)	255.7 (228.7 to 267.6)	198.8 (189.9 to 210.2)	-22.2 (-26.8 to -13.2)	230.7 (186.5 to 246.2)	168.5 (160 to 184.4)	-26.9 (-32.5 to -7.7)	280.2 (263.7 to 293.7)	227.8 (214.2 to 240.8)	-18.7 (-24.1 to -13.6)	6.6 (6 to 6.8)	6.5 (6.2 to 6.9)	-0.7 (-6 to 7.4)	5.8 (4.8 to 6.1)	5.6 (5.3 to 6)	-3.9 (-10.1 to 13.6)	7.3 (6.9 to 7.7)	7.4 (7 to 7.8)	1.6 (-5.5 to 7.7)	318.4 (287 to 332.2)	181 (173.1 to 191)	-43.1 (-46.3 to -37.2)	289.9 (237.9 to 307.2)	161.2 (152.9 to 175.4)	-44.4 (-48.2 to -31.2)	345.1 (324.7 to 363.2)	199.2 (187.4 to 210.1)	-42.3 (-46.1 to -39)	9.6 (8.8 to 9.9)	6.1 (5.8 to 6.4)	-36.5 (-39.8 to -32.2)
3	Hypertensive heart disease	268,095 (211,649 to 308,817)	433,615 (381,160 to 572,972)	-33.7 (-37.4 to -20.1)	130,695 (101,578 to 143,461)	205,409 (179,159 to 270,499)	-31.6 (-36 to -19.9)	137,399 (90,403 to 168,728)	228,206 (177,249 to 337,136)	-35.3 (-39.9 to -12.5)	11,593 (9,253 to 13,841)	22,979 (19,056 to 30,657)	-29.6 (-33.2 to -19.2)	5,428 (4,298 to 6,311)	10,308 (8,676 to 13,012)	-25.7 (-31.4 to -19.6)	6,164 (4,158 to 7,908)	12,670 (9,153 to 19,209)	-32.3 (-36.6 to -11.3)	179.4 (141.6 to 206.7)	204.7 (180 to 270.5)	14.1 (7.5 to 39.9)	176.9 (137.5 to 194.2)	198.4 (173.1 to 261.3)	12.2 (4.4 to 35)	181.9 (119.7 to 223.4)	210.7 (163.7 to 311.3)	15.9 (7.4 to 57.9)	7.8 (6.2 to 9.3)	10.8 (9 to 14.5)	39.8 (32.9 to 65.3)	7.3 (5.8 to 8.5)	10 (8.4 to 12.6)	35.5 (27.5 to 54.7)	8.2 (5.5 to 10.5)	11.7 (8.5 to 17.7)	43.4 (34.3 to 92)	290.6 (233.4 to 337.1)	192.6 (169 to 254)	-33.7 (-37.4 to -20.1)	297.5 (235.7 to 335.7)	203.5 (176 to 264.1)	-31.6 (-36 to -19.9)	283.1 (190.6 to 350.4)	183.1 (142 to 270.4)	-35.3 (-39.9 to -12.5)	15.1 (12.4 to 18.6)	10.7 (8.8 to 14.2)	-29.6 (-33.2 to -19.2)
3	Cardiomyopathy and myocarditis	68,185 (53,053 to 83,600)	149,136 (119,583 to 178,542)	-7.7 (-14.8 to 9.4)	38,348 (27,975 to 47,160)	96,286 (75,031 to 118,446)	10.6 (-1.4 to 43.3)	29,836 (24,112 to 35,834)	52,850 (42,620 to 64,038)	-29 (-34.1 to -23.1)	2,642 (2,029 to 3,244)	6,078 (4,811 to 7,559)	-13 (-19.6 to 6.5)	1,395 (1,018 to 1,724)	3,589 (2,831 to 4,507)	2.8 (-8.5 to 44.4)	1,247 (989 to 1,523)	2,489 (1,906 to 3,139)	-29.1 (-34.6 to -23)	219.9 (189.6 to 232.1)	231.6 (220 to 262.9)	5.3 (-2 to 24.8)	258.5 (198.1 to 276.9)	302.3 (282.1 to 367.3)	16.9 (5.5 to 55.7)	182.2 (172.3 to 194.9)	164 (155.3 to 172.6)	-10 (-16.9 to -3.3)	6.5 (5.6 to 6.8)	8.9 (8.4 to 10.3)	36.3 (26.6 to 68.8)	7.4 (5.6 to 7.9)	10.7 (10 to 13.6)	44.8 (30.7 to 109.6)	5.7 (5.4 to 5.9)	7.1 (6.8 to 7.5)	26.3 (18.6 to 35.3)	286.3 (246.7 to 300.6)	222.3 (211.1 to 250.9)	-22.4 (-27.6 to -7)	343.1 (262.8 to 365.7)	299 (279.9 to 363.4)	-12.8 (-21 to 17.6)	233.8 (222.7 to 247.3)	153.5 (145.5 to 161.5)	-34.3 (-38.6 to -30)	10.9 (9.6 to 11.4)	8.6 (8.2 to 9.9)	-21.2 (-26.8 to -2.6)
3	Atrial fibrillation and flutter	33,194 (26,008 to 41,616)	94,795 (74,702 to 117,918)	8 (4.5 to 11.1)	17,795 (13,546 to 22,668)	48,322 (37,257 to 61,508)	9.3 (3.6 to 13.3)	15,399 (12,289 to 18,944)	46,473 (37,054 to 56,754)	6.9 (2.9 to 11.2)	964 (796 to 1,134)	3,528 (2,819 to 4,257)	6.2 (0.9 to 11.4)	410 (329 to 498)	1,345 (1,048 to 1,630)	3.7 (-6.3 to 9.6)	553 (457 to 652)	2,183 (1,716 to 2,670)	6.8 (0.6 to 14.1)	53 (43.2 to 64.6)	107.1 (88.7 to 128.5)	102 (95.7 to 108.7)	56.2 (44.3 to 70)	106.9 (85.4 to 131.9)	90.2 (81.2 to 97.4)	49.9 (42.1 to 59.6)	107.3 (91.3 to 125.4)	115 (107.3 to 123.7)	1.8 (1.6 to 1.9)	4.7 (4.4 to 5.1)	167.9 (153.9 to 181.2)	1.5 (1.3 to 1.8)	3.6 (3 to 4.2)	137.5 (117.1 to 150.1)	2 (1.9 to 2.1)	5.8 (5.6 to 6.1)	189.4 (174.7 to 206.8)	99 (82.3 to 118.9)	103.6 (86.3 to 123.8)	4.6 (1.7 to 7.2)	111.1 (89.5 to 136.9)	115.1 (92.9 to 141.4)	3.6 (-1.4 to 6.8)	88.6 (76.2 to 103.9)	93.7 (79.8 to 109.5)	5.8 (2.4 to 9.7)	4.7 (4.4 to 5.1)	4.8 (4.5 to 5.2)	2.5 (-2.9 to 7.3)
3	Aortic aneurysm	33,023 (27,718 to 38,850)	83,146 (68,956 to 97,446)	7.5 (1.3 to 13.4)	24,745 (20,723 to 28,960)	54,876 (45,633 to 64,565)	-2.4 (-9.1 to 4.2)	8,278 (6,835 to 9,887)	28,270 (22,920 to 33,254)	39.6 (30 to 49.2)	1,298 (1,072 to 1,521)	3,751 (3,037 to 4,454)	13.6 (7.4 to 19.2)	956 (789 to 1,120)	2,340 (1,905 to 2,783)	-0.2 (-7 to 6.4)	342 (277 to 406)	1,411 (1,112 to 1,689)	53 (42.7 to 63.8)	59.2 (57.8 to 60.7)	99.1 (94.5 to 103.3)	67.4 (58.5 to 75.2)	86.9 (84.2 to 89.9)	129.1 (121.1 to 136.3)	48.5 (38.8 to 57.8)	32.1 (30.9 to 33.3)	70.6 (67 to 74)	119.5 (106.6 to 134.2)	2.3 (2.3 to 2.4)	4.7 (4.5 to 4.9)	100.8 (90.8 to 109.5)	3.4 (3.3 to 3.5)	5.8 (5.4 to 6.1)	69.2 (58.1 to 78.9)	1.3 (1.2 to 1.3)	3.6 (3.4 to 3.8)	186.2 (170.1 to 202.7)	88.5 (86.5 to 90.7)	91.3 (87.1 to 95)	3.2 (-2.3 to 7.9)	137.3 (133.2 to 141.8)	126.9 (119.1 to 133.9)	-7.5 (-13.6 to -2)	45.7 (43.9 to 47.3)	61.3 (58.1 to 64.3)	34 (26.3 to 42.9)	4.1 (4 to 4.2)	4.5 (4.3 to 4.7)	9.8 (4.5 to 14.5)
3	Peripheral artery disease	4,143 (2,227 to 6,778)	19,630 (10,630 to 35,399)	77.8 (1.2 to 179.9)	2,207 (1,123 to 3,857)	9,999 (5,297 to 18,454)	79.2 (-6.6 to 184.9)	1,937 (940 to 3,306)	9,631 (3,721 to 22,956)	77.2 (-8.5 to 186.8)	143 (62 to 263)	1,008 (472 to 2,101)	132.2 (0.5 to 278.5)	75 (29 to 146)	463 (210 to 973)	122.4 (-9.7 to 280.5)	68 (21 to 142)	545 (150 to 1,511)	141.9 (-9.6 to 284.1)	9.9 (5.7 to 15.2)	32.7 (19 to 58.3)	231.2 (86.4 to 426.4)	10.6 (5.8 to 17.2)	33.2 (18.1 to 61.1)	212.2 (61.3 to 404.4)	9.1 (4.8 to 15.6)	32.2 (13.4 to 73.2)	252.9 (82.4 to 468.6)	0.4 (0.2 to 0.6)	1.8 (0.9 to 3.5)	400.1 (115.8 to 731.6)	0.4 (0.1 to 0.7)	1.6 (0.8 to 3.2)	330.4 (75.9 to 643.4)	0.3 (0.1 to 0.7)	1.9 (0.6 to 5)	476.7 (119 to 813.3)	18 (10.5 to 27.9)	31.3 (18.3 to 56)	73.5 (-2.6 to 175.5)	20.6 (11.3 to 33.2)	35.1 (19.4 to 64.4)	70.3 (-11.6 to 170)	15.8 (8.2 to 26.8)	28.1 (11.7 to 63.7)	77.7 (-8.3 to 187.8)	0.8 (0.4 to 1.3)	1.8 (0.9 to 3.5)	123.5 (-3.7 to 265.7)
3	Endocarditis	10,317 (7,586 to 13,605)	28,113 (21,284 to 36,864)	31.5 (14.9 to 46.9)	6,367 (4,702 to 8,038)	16,930 (13,038 to 20,396)	35.8 (14.9 to 52.3)	3,949 (2,474 to 6,231)	11,183 (6,623 to 18,094)	27.8 (-0.6 to 49.1)	308 (236 to 401)	1,056 (808 to 1,393)	46.1 (25.4 to 63)	177 (139 to 215)	601 (466 to 724)	57.4 (34.2 to 74.8)	130 (83 to 217)	455 (255 to 720)	35.8 (-1.7 to 62)	37.6 (30.6 to 45.8)	42 (36.3 to 53.9)	11.5 (-3.4 to 26.9)	42.7 (38.6 to 48.2)	47.7 (42.4 to 50.6)	11.7 (-9.4 to 28.1)	32.7 (19.6 to 46.9)	36.5 (24.9 to 58.1)	11.6 (-2.5 to 34.1)	0.8 (0.7 to 1)	1.4 (1.2 to 1.8)	79.2 (58.7 to 92)	0.9 (0.8 to 1)	1.6 (1.4 to 1.7)	79.2 (48.1 to 95.5)	0.7 (0.5 to 1.1)	1.3 (0.8 to 2)	79.6 (47.6 to 96.2)	40.7 (33.6 to 49.8)	40.9 (35.8 to 53)	0.5 (-11.8 to 13)	46.4 (42.8 to 51.6)	47.9 (42.5 to 51)	3.3 (-15.4 to 17)	35.3 (21.8 to 51.4)	34.8 (23.9 to 56)	-1.5 (-13.1 to 18.6)	1.1 (0.9 to 1.4)	1.4 (1.1 to 1.7)	26.2 (12.3 to 35.8)
3	Non-rheumatic valvular heart disease	9,571 (6,542 to 11,926)	21,813 (17,228 to 27,078)	1.2 (-8.9 to 27)	6,424 (4,346 to 7,965)	12,912 (9,846 to 16,036)	-4.6 (-14.6 to 17.8)	3,147 (1,942 to 4,037)	8,901 (6,343 to 11,698)	14.3 (1.4 to 50.1)	350 (246 to 437)	1,026 (759 to 1,299)	16.4 (6 to 37.3)	215 (149 to 267)	539 (394 to 674)	11 (-0.6 to 32.7)	135 (85 to 174)	486 (328 to 671)	26.1 (12.3 to 57.1)	30.5 (25.9 to 32.5)	42.3 (35.8 to 45.3)	38.8 (27.5 to 47.2)	34 (26.4 to 36.1)	43.8 (35.5 to 46.7)	28.9 (20.8 to 39.5)	27.1 (21 to 30.5)	40.9 (31 to 45.6)	51 (28.8 to 63.5)	1 (0.9 to 1.1)	1.9 (1.5 to 2)	87.5 (63.5 to 96.9)	1.1 (0.9 to 1.1)	1.8 (1.3 to 1.9)	67.5 (46.9 to 77.2)	0.9 (0.7 to 1.1)	1.9 (1.4 to 2.1)	110.1 (65.9 to 127.6)	42.9 (36.6 to 45.8)	39.4 (33.2 to 42.2)	-8 (-15.6 to -4)	49 (39.7 to 52.3)	43.6 (34.9 to 46.5)	-11.1 (-17.1 to -6.5)	37.1 (29.3 to 42.1)	35.8 (27.2 to 39.9)	-3.5 (-17.5 to 3.5)	1.7 (1.5 to 1.9)	1.8 (1.4 to 1.9)	7.1 (-9.1 to 13)
3	Other cardiovascular and circulatory diseases	82,043 (70,560 to 95,620)	173,227 (148,683 to 201,820)	-11.4 (-14.6 to -7.9)	43,873 (37,947 to 50,441)	88,045 (75,787 to 101,524)	-12.4 (-17 to -7.4)	38,170 (32,328 to 45,490)	85,182 (71,858 to 101,045)	-10 (-15.1 to -4.9)	2,721 (2,407 to 3,044)	5,849 (5,140 to 6,604)	-20.2 (-23.5 to -16.7)	1,432 (1,260 to 1,604)	2,826 (2,505 to 3,162)	-22.1 (-26.2 to -17.5)	1,289 (1,124 to 1,458)	3,023 (2,596 to 3,490)	-18.4 (-23.6 to -12.3)	188.4 (175.4 to 205)	204.8 (187.1 to 227.2)	8.7 (2.9 to 14.6)	197.4 (183.3 to 214)	200.8 (183 to 222.2)	1.7 (-6.5 to 9.9)	179.7 (165 to 199.3)	208.7 (188.4 to 232.8)	16.2 (9.1 to 23)	5 (4.9 to 5.2)	6.9 (6.6 to 7.1)	36 (31.3 to 41.3)	5.3 (5.1 to 5.5)	6.4 (6.1 to 6.8)	22.6 (16.1 to 29.6)	4.8 (4.6 to 5)	7.2 (6.9 to 7.6)	50.2 (41.2 to 59.2)	251.5 (234.6 to 273.5)	194.7 (177.8 to 215.6)	-22.6 (-25.9 to -19.4)	271.4 (254.4 to 292.5)	202.3 (184.1 to 223.7)	-25.5 (-30.2 to -20.8)	233.4 (214.7 to 258)	188.2 (170.1 to 210)	-19.4 (-23.5 to -15.3)	8.9 (8.7 to 9.2)	6.7 (6.4 to 6.9)	-25.5 (-28.3 to -22.7)
4	Other cardiomyopathy	68,185 (53,053 to 83,600)	149,136 (119,583 to 178,542)	-7.7 (-14.8 to 9.4)	38,348 (27,975 to 47,160)	96,286 (75,031 to 118,446)	10.6 (-1.4 to 43.3)	29,836 (24,112 to 35,834)	52,850 (42,620 to 64,038)	-29 (-34.1 to -23.1)	2,642 (2,029 to 3,244)	6,078 (4,811 to 7,559)	-13 (-19.6 to 6.5)	1,395 (1,018 to 1,724)	3,589 (2,831 to 4,507)	2.8 (-8.5 to 44.4)	1,247 (989 to 1,523)	2,489 (1,906 to 3,139)	-29.1 (-34.6 to -23)	173.8 (147.5 to 184.9)	198.6 (187.2 to 217.4)	14.3 (6.5 to 33)	187.2 (142.5 to 204)	248.3 (229.7 to 291.9)	32.6 (19.9 to 65.4)	160.6 (148 to 172.8)	151.1 (142.5 to 159)	-5.9 (-13.1 to 1.6)	5.4 (4.6 to 5.7)	7.9 (7.5 to 8.9)	46.8 (36.6 to 76.7)	5.6 (4.3 to 6.1)	9.2 (8.5 to 11.3)	63 (46.8 to 119.6)	5.2 (4.8 to 5.4)	6.7 (6.3 to 7.1)	30.1 (21.9 to 39.8)	230.6 (197.2 to 243.6)	191.2 (180.7 to 208.2)	-17.1 (-22.4 to -3.4)	254 (196.2 to 274.3)	247.9 (229.9 to 291.2)	-2.4 (-11.4 to 23.1)	209.1 (194.6 to 222.3)	140.7 (132.6 to 147.8)	-32.7 (-37.3 to -27.9)	9.3 (8 to 9.8)	7.7 (7.3 to 8.7)	-17.2 (-23 to 0)
4	Non-rheumatic calcific aortic valve disease	9,571 (6,542 to 11,926)	21,813 (17,228 to 27,078)	1.2 (-8.9 to 27)	6,424 (4,346 to 7,965)	12,912 (9,846 to 16,036)	-4.6 (-14.6 to 17.8)	3,147 (1,942 to 4,037)	8,901 (6,343 to 11,698)	14.3 (1.4 to 50.1)	350 (246 to 437)	1,026 (759 to 1,299)	16.4 (6 to 37.3)	215 (149 to 267)	539 (394 to 674)	11 (-0.6 to 32.7)	135 (85 to 174)	486 (328 to 671)	26.1 (12.3 to 57.1)	17.7 (13 to 19.2)	26.9 (23.9 to 31)	51.5 (38.3 to 94.9)	23.2 (15.9 to 25.3)	31 (26.1 to 35.7)	33.5 (20.9 to 67.3)	12.4 (8.2 to 13.8)	23 (18.4 to 29.1)	85.3 (65.1 to 147.8)	0.6 (0.5 to 0.7)	1.3 (1.1 to 1.5)	108.3 (94.8 to 146.2)	0.8 (0.6 to 0.8)	1.4 (1.1 to 1.5)	77 (63.1 to 112.5)	0.5 (0.3 to 0.6)	1.3 (1 to 1.6)	154.6 (129 to 216.8)	25.4 (19.1 to 27.4)	25.1 (22.1 to 28.7)	-1.2 (-9.1 to 24.2)	33.5 (24 to 36.5)	30.8 (25.9 to 35.1)	-8 (-15.9 to 13)	17.9 (12.1 to 20)	20.1 (16 to 25.4)	12.2 (0.8 to 45.2)	1.1 (0.9 to 1.2)	1.3 (1.1 to 1.4)	16.3 (9.6 to 34)
[truncated: 6 more columns]
